# Supplementary material for: Synthetic microbe communities provide internal reference standards for metagenome sequencing and analysis
Source: Nat Commun. 2018 Aug 6;9:3096. doi: 10.1038/s41467-018-05555-0 (PMC6078961; doi:10.1038/s41467-018-05555-0)
Supplement: Supplementary file 4 — Supplementary Data 1 [file 41467_2018_5555_MOESM4_ESM.xlsx]

## Sheet: Sheet1
	Metagenome sequin ID	Length (bp)	GC content (%)	Sequence (5'-3')	Mix A (relative abundance)	Mix B (relative abundance)	Source microbe		Genome size (bp)	GC content (%)	No. 16S rRNA copies	Isolation source
								Accession ID
1	GC_24_2	1000	24.4	ATGAACTTATATATTATCATGTATATTCTCACACCAATCTAAAGTAATAAAAAACAAAATCAAATATTACAATCAGCTAACTTTGTGCCTTGGAGCTTTGACTGTTACCTAACATTTAATATAATATAAATTCTGTCTCAAATTAAAAGAGACTACTTGCAATGTATGAAGTATAGGAATATATGTTTCTGATGTCCTATAAAAATCATAACTTAAATTTACTTTATATCTTATTAGTATAAAAAGATTACATTTAGAATAAGAAAATAAATTAATTAATTTGCAAATTTTGAAATTTATTATCGCTCTAAACTACTAAAAGATTTGATTTTCATTTAAAGATAAAGAGTTTATTAGGTTTTTTTTTTAATGTCGAAATTAAACTTAAGGGTGTATTTA…	16	16	Artificial	n/a	n/a	n/a	n/a	n/a
2	GC_24_3	1000	25.8	GCTTCAAACATTACTCTCGTTGAAACACTGAGATCCTTTCTGCACCATTATTCCCACAATATATGACATATTTTGAGGTACAATTTTATAGTTAAATATATAATTTTATAACCAATGAGTTTTAAAAATTCATCAATAAATCACCTTGTAGATATAGAATAAGATACTATTTTTTTTATATATTAATCATTATAATATTTATCACAGAGGTAGAAAGTATATCTACTCATAAACTTCCTTCTATAGGATTAAGGATATATTATTGCCGTTAGAATAGACATACTTAATAATAGAACTACAAAAATTTTATGATGTTGTTTTTATGCACTTATGGTAGTTAATGATTATCACTAAAGAAATATAAATAGATAACAAATCATATAAAGATTGTAAATACAT…	4	64	Artificial	n/a	n/a	n/a	n/a	n/a
3	GC_68_1	988	67.9	CTGGAGCGTCAGAGCCTCCCCAGCTGTCCCGAGCCCACACTCACGCGCCGCCCCCCAGTAGAGCGCCCTGGCCTCAGGACATCGACCCGCGTTCGCTCCGGTCAGTAGGAGGGGACCACCAGCCCGGTCGTGTTCGGACAGTCCGCCTCGCTCCCCCCGCGAGAGAGCTCATCAACCCTCCTCGCTCCCCCCAGCTCCAGTCCTCAAAGACCATGAACCGTGCCGGTGCGGCTCAGCGCGGACCCCAGAGGTCCTACCCGCGCGGACTACCGTGTTAGCGACCATTGTTGTCCCGCCCCGACGAGACCGCCGTCCACCGGCGGTGGCTGTTGGGGTGCGTACGCCAACCCCGACGCCTTGGCGACCCCAACCCGGCTACCCGGTTCGGTCGTAGCGAAT…	128	1024	Artificial	n/a	n/a	n/a	n/a	n/a
4	GC_68_2	1000	70.4	CGAGCCCAAGATCCTCCTCCAGTGGTACGTTGAACTCGCCTGCCCCTCCTTGGGCGCAACCCTCTAGAACGCCGGGCGTGGCCACGCGGCCCCATCCCCCCCAGCGGTACCACCCGGCTGGCCCCGGTGCCCGCCCACTATACGCGCGGGCGAGTACTTGGCGAAGGTTAAGCTGAGTATTCCGCTGCGGGGCCAAGACGGTCGGCGACGCCGCACTGTCCCGGCGTAATTCACGCTTGGGTCGGCAGTCGCGCTAACACGCGCTTCCCGTCCGGAGCCGACGGCCGGAGCAACGGTCGGGGGAGGGGCCTATGGACGTCGACCTGCCGGGGGTCCTGATCGTACCCGCAATCCCGACGCGCGCCGCGGCAAGTTCATGCCCCGGTAGCCGGGCTCCGT…	1	2	Artificial	n/a	n/a	n/a	n/a	n/a
5	GC_68_3	1000	67.9	CACACGCCTGGGTAATGGTCCCAGTTCCGTACAGGGGTCCACCGCTTCAGGGTACGGGAGTCCCAGTACGGCTTAACGTCGCTCCACGTGCGACCCAGGCCTCTCCGCGAGCTCCGCACCGCCCCTGTTTCTGCGGGCGTGGCCCCCTTCTTGTGCCGACGATCTGGCCCTAACTTAGGCCGGCCCCAGCCAGGCCCTTTACGCTCCATGCGCATCGCGTGACGTCCTTCCCAGTCAGACCAGCGAAGCGGGGGAAGGGCGTAAGCCCTGCAGGTGCATACCCTGGCGGGCGATGTCGTCGGGGGTCACTGGCGAGAGGGGACCCGCCGTTCCCCTACCGTCTTCCTCAACGGGGCGGGAACGGCCTCCCCCGAGGGGGGCGGGGCTTTGGTCATCTCG…	32	512	Artificial	n/a	n/a	n/a	n/a	n/a
6	GC_74_1	997	71.2	GCCAAGCGAACCCGTTCACAACGGCCAATTCGGTGGGAGCCCCGCCGGCCTAGCGCCGTCGCGCACCGCGCGTTGCGTTGCGTTGCAGCCGTGCGGGGGGCAGCACGTGCCTCCCCCCCATCGGGTGCAGGGGAGGCCCATTCCACGCGGGGGCCGACCCGCTGCCTTCCTGTCCGGCACGGCGGTGGCCGTCGACCGCGAACGTGCCCACGCTCCTCGCTAACTCGGGCCTTGGCTCTCGATCCGTTCGTGCCCCCGGACTTCCGAGCGCGCTGGCGATGCTACACCATTTCCACCAAGGCACCACGCATTGAGGAAGCCCAGACAAGGGCGATGGCCATCTGTGCCGTGTTACGCACGGAACCTCGCCCGATGCTGGCGCCGCAAGGCCAGCCCTCG…	1024	1024	Artificial	n/a	n/a	n/a	n/a	n/a
7	GC_74_2	1000	71.8	AGCGGGTCCGGCTTTTAGGCCTTCGCAGGGGCTTGCGCCCCGGCGTGTGACCGACTGGTCGCCTCTGCCACCACGAACTCGCATCCCGGGTCCTTGGGCCGGCCCATTCGCCCAGGCCGGCAGCTCCGCGGGTACCGTCAGGCGGCCGGAGGGGAGAGCGCCCCGCCCACCCGCGACGGTAACGTCGCGCGCCCGTGCGAAGCGTCACCCGACGGGGTCGAGGGAACGCCAAGTGTCCCGCCGCCGCCTAAGCAGAGGATCTGGGTCCCGCCGCGGCCCGTTTCCGTAGTGGGCTCTTAGGGCCATCCGCAGCAGACGGACGGCCGACCGACCTAAGTCCAGCCTGCTAACCCCGGGTAGCCGCGCTGGCGGCAATGCCGACGAGCCGGGACGCCGGAC…	512	64	Artificial	n/a	n/a	n/a	n/a	n/a
8	M1_G	3218	38	CCCGCTTAAACTATAAATATTATAAACACTCGGCACGATAAGGTGGTATCTTAACACAACTATTTGGAATGGGCGTAAGACGGTATAAAGTTTCCACAATTTCGAATTTGATCTAGGTTAAGCAATATGTATGATTTGATCGTCACAATGACATAATAGAGAGATTGATTTAGTGACTCGGACAATAGATTATAAATGCGTTGTGAGATTAGTTAGTATTAATAACTAATAGCTTTCAATCAAGTTGTTAATAATGTAGATTAGGAGTGGGGCCCGCAGAGATAAACTCAATTGATAGAGTATTGAAGCAGAATTTATAGATATCATGTTATGTACGAATTTAATTCGTTTCGCACTCCCACATGGCCTGAATTAGGGTCTCGCTTGCTGACTTCGTAG…	2	16	Artificial	n/a	n/a	n/a	n/a	n/a
9	M11_G	1645	34.9	CGATTACTATGTACTAAGAGTCTAATCTTATTTCTCCATGTTTGCGAAAATTTTGAAGATTTACTCATCGCATTTATTGTGTTATGCTGTTATTAATTATAAACTAACTCCATCCCAATAACAAACAGCTCAAATTGAAAACTTAAAACCAGAGTCATCTCAGATTATCTTGAATTTTTAGTGTTAAGCTCTCCAGTATTAATACTGAATTTGAGACTCGAAGGAGTGGCTGCATCACGCCGGTACTCGCTAGAAACTCTCGGCGCCACCGGCCTGCAAGCGAAGACCTTACTAGAGAGTCTAAGCCTAAAGCAGGAACTTTGATTGCGTCTCATATATATGAAAATAGAGGATTAGGAGAAAGCTAACGGTTAAAATTTGGAGTTGTGATGCTACCAA…	16384	8192	Artificial	n/a	n/a	n/a	n/a	n/a
10	M13_G	2113	55.5	GGCTGGAACGATGTGCACATTGCCGTAATTTAAGGCTGACGGCGTCGCGGGACATACCCAGGGGTCCCACGGCTCTACGTAAATGAGCTGCACCACCAACTGCGGTCAGATGCCGGGCCCCCGTCCTTGCGGAAGCAATTAAGCAGACATGTTAGTTGGATGCCTATCTGACTCACCTCCTATTGGCGTGCTGGTGGGGGCTGACAGTGACGTCACGGGTAATTCTTTCGAAGTCACTCGCTAGGGATAACGTTGACTGTGTGTTTTATTCGCATGACCTGCTGGGAATAATTTCCTAGTCCTTGGTTCTTGCACGAGTTGGTCAGCTCTGTTTGAGTCGGGGCCAGCTTTCATCGATCCTGGGTTTGGATCACGTGACCGGGAGGGAGGTGCTAATGT…	8192	512	Artificial	n/a	n/a	n/a	n/a	n/a
11	M15_G	3811	61.3	CATGGAGAGCCAGGTACACGTGAACCACACCCGCCCAAGGGGTGCCTTCGGCCGGCGGTCAGTGGGTACGTCGAGCCGTGAGCGGCGTCCCTCGACGCCCTTCGAAGGATCGCTCACGAACGGCGTCAGGCCCGTCCTACGTGCCGGACCCCGTACCCACCACGATCACCCCGAGGTCCACCGCCACGCGCAACGAACTGCCGGCCAGAGTGGCGCCCGCAACGTGTCCGCCGGCAGATGAATGGAAGCCGGGAGAGCGAACGCCGGGAGCCCCCGACGCATACGCAGCGGCCAACTAGCATAGACCGCTACGAACCGCTCGCAGCGAGACGTGGCGTTCGAGGTGCCCGAGGCATTCTGACGGAAACCGGCAGAAGAGACCACGCAGGAACACGCCAT…	2048	128	Artificial	n/a	n/a	n/a	n/a	n/a
12	M16_G	1818	33.6	TCTAAAACCTCTTTTCTCGAATTATTTTTTTTTGTACTGCATAAGCTAGTGAAAATATCTAACCTGATTAGTTCCTTTTTATAAATAGGATTCCGAACCTTTGTTCTTTTTTTCTTCTTATTGATATGACTCTATTGAGGAAGAATAAAACGCACTCTATTAATGCGCATACCTTGCTGCGTTGTAGGCATCTTTGATAATTAGGACTAAACCTTTTACTTGTTATCCTCTTTTGTATCTAGCTCCAAACCCTATTTGTCCTTCTAATGCCTAACGTAACCTATAACTGCACCGACAGTTACGCTGTTTTAATCTTTAGGCTAGTGCTCCTTCCCTTCTAGTGCAAAGATGCAATTTTATAACCTTTAAGTTCTGAACGAAACAAGTTGATGAATTATG…	1	32	Artificial	n/a	n/a	n/a	n/a	n/a
13	M3_G	1824	45.7	GATGCAAGTATTAAAAGGAAGACTTACGTAAGTGTGCTTATGTTCTAGGACGATGAACCGTCGTTCGCCGCTTATTGGCAGTTATACACTGGAGGCAGAGAGTCGAAAGAAGGGTCAGGGATGGTGGGTAACATAACAAAGAGGGATTTCAATACACCAGCAGGGCGTTACCAATGTAATTCCACCTTGCCGTACAACTGCTAGATTCTTGTTTAGTTAATCCTGCGTGCCCGCGGAGTGAGAATGACTGGGGTTGGGTCCCCGCTTCATTCCGGGTGGAGTGCTGTTAGGAATAGGTAATATGAGAACGTGTGAAATTTATAGCCGGAAGAGACAGAACTTTGTAAACGGGGACGATATTACCAAATATAGCACAAGGATAACCCAAGAATACAGTTA…	16	2	Artificial	n/a	n/a	n/a	n/a	n/a
14	M5_G	1138	53.8	AGCGAGGGGTAAATTTAGCATAGGTTGGCTGACGCTGCGTGTGTCGGCTAGAGCGCGGCTCACGCCCCAGTTGTGCCCTGAAAGCCGTTACACTTATTGCCGTCGTGGCAACGTAACCTGGCTTGCATTGCAGCCTCTAGGCTGTGTATGTTAGACCTTCGTTGCGTTGTGGGCTCTCGCGTAACAGGAAGACATGTTCACGTACCCAATAAACTCGCATCGTTTCGGTCCCTCCCGAGGATCGGTATCATTGGTCGGAGCGTGGCTATCACAGTAGTCGCAGGGTATGACTGGTAAACCTAGCGAAGCACCTTCCATGGAAGTGCCGGGTGTCTTAAAAGCGGTGTCCGCTTTATGAGGCAACGATTGGCCCTTCGACTCTGAAAGGTTGAAGTACTG…	2048	32768	Artificial	n/a	n/a	n/a	n/a	n/a
15	M7_G	1695	60.4	CGGCATCGCAGTTCCTGTTAACGGCATCGAAGCGCCCGCCCCCGAGCAATTGATGCTAGGCCAGATCCTGGTGCGTGCGCCTAACTGCCGCGGAACTGGTCTGTGATGCCCTGATTAATCGTCAGTGAGTCTTGGCGCAAGGGATAGGAGGGCTGGACACGTAACGTGGGGAGGCGCCTGGTACTTGTTGTTCACCGCCCGACTCCGGCCATACTTACCGGACGAATCTGAAGTCGGAGGGATGCCGCATATCATCCATGCACGGAGACGGTCTCTCCGGACACTCTACGGACGCTGGGTCCACCGGTGACGCCGAGTCGTATATCAGGACCCGGAGGTTTCCAGTCTCCAGGTCCCAGGGCACTAAGCGATTCGCCCGCGCTCAGGGCGGATTGGACT…	256	256	Artificial	n/a	n/a	n/a	n/a	n/a
16	M8_G	1930	37.2	GTCTGTACTTGGAGAAATGTCAGTCCTCTGATCTTGTTTCATTTCGTTTTGTTTCGGCTTCGATGTTTTTTACAGTTGGTGTTCACTTCAATATTGGTTTATGAGCTTTTAAGAGTGTTGTACACCACTTACCCACAGTAACGTGTTTCCTATCAGCTTGAGCCCCCATTATAGCCATGCAATCACATACTATCTGCTGGTTCGGTGGCACAGACAACGTGAAAAAAAAAGGAAACATAGATAGTCGGTTTTTCCCGTCAGTCGTACAAGATTGGCAGAAGGCACGTAGTTATTCCTTATTAAGCCTTGGGCAGTTCGTTATGGAGTTACCGTTCACTAAGGTAAAAAAAGCCAGGTTAGCGCTTTGTACTCTCACAGCCTTTTTATTATTTTATAGTC…	64	256	Artificial	n/a	n/a	n/a	n/a	n/a
17	M9_G	2572	44.4	TACCCTCTAACATCTGACGTAGTGCTAAACCCTTGTTAGCTAACCTCACGAACCTATCCTCACCTTCTTAATTCTTCATTAGTTGCCACAAAGAGTATTTTGCTTCATTTTCTAGTCGCTGGCGCTGATCGCGTAGATTGGAAGAGGTGCATTTTGCCTTATTCTTTGGTGTTTAGGCCCAAGACCGACTACAACGCAGCTTATGCCAATTGTGGCAGAATATTTACGGGTCCTTATTAGTAATCTTCTATATTTTGTGGCGCGGATAGTAAGGGAGTACTAATTGTCGTGCTTTTTTTCTCAATTCTTAAGCTACGGCCTCTGCTATGCTTGTACGGACACGCGTTCAATGTACGTCGAACGGTAGGTTTTAAAAGTGTTGATATAAAAGGAACCAAT…	1024	1024	Artificial	n/a	n/a	n/a	n/a	n/a
18	MG_03	5314	38.6	TAGCTATACGTTCAGAGATGATTTAGAAACTGTAACCGTTGAAATCATTGTTGTTGATAATAATCGTCGTAGTGTAAAAACTCATTATTATTAGTTCAAAGCCGTTTGCAAGGGTATAGTTTTGTTCCCTTAGTAGTTTAATTATTTCACAAATCAGGACGTGGAAGATAACATCCGTTAACCTTTCCTAGTTATCCATCATTCCCACTACTACAATCTTGTCAACATCTCTATCTACAAAGTAGAGTTGGACCTCGTCAATTTGTTCCTTCGACCTTTAAAACCCCAAGACTACAATTCTGGTTGTTTCTATATCAAAACGTTTCACCATGTAATCAGCGATGTCAATTGTTATTATTATGGCAGTGAAATAATAATTTTGTCTTACCTTTTTGTAAA…	8	8	Nostoc sp. PCC 7120	NC_003272.1	6413771	41.3	4	Freshwater
19	MG_04	5566	42.6	CTTATGTTTGGTTTTAATCTTTAACGCCGACATGTAGGTTCATTAATACCACTTGCAATACGGGTTCTATAATTACCAAATGGCTATTTTTTAGTTGGTTAATAGCAAGAGGTACTTTGATCATTGAGACGATGATCGCGTCAATTGAAAAAGGTTTGCGGGGTATGTCTACTTTTGCAGGTTCGTTCAATGGTACGGTATTAATTTAATCTACCGTGACAAAATATAAATCAGGGCGGTCTTTTCGCTCGTAAACCGCGACGATTGAGTCAAAAACTACCGCGTCTGCCATAACTTTGACACGTTTGATTAGGATTTAATGGTGGTAGACAGTTATTAAAACGGATAGTGCAAAGAGATCTTTGTGGTGGTCTACCTGCGCCATTATTAAAGGATTTT…	16	1	Anabaena variabilis ATCC 29413	NC_007413.1	6365727	41.4	4	Freshwater
20	MG_06	7059	42	GCTGCCCGTAGGCCTAAGAGGAAATGTTAGTCCAGGTGGTCAAGCCGTCAGAGGCCTGCTCCCTAGTCGTGCGGCCCTCGATGGGCTTTCAAGGAAGGTGTCTTGAGTCGTATAGGGGCTTACATGACATAACCGAGTAAAAAGACGTTTGCCTTATATTACAAAAGATTAAGTGCGACAAACGTACGTCTATTTTAATATAGAAACGGGTACATTTATAGTTCGCGTAGGTGGGGGTTGTACAGCGTTGTCTAGTTGTAGCTTTCTCGAAACTGGAGAAGGCCGCCTATTTATAGGACATCACTGACTGCTTACATTCGTCACTACGCCAAGTATAAAATGCTAAAGCCTCACGTTTTCATTCTTATTATATCGCTTCTCGTGGTTTTACCTTCTTCT…	64	32	Bacteroides thetaiotaomicron VPI-5482	NC_004663.1	6260361	42.8	5	Human gastrointestinal tract
21	MG_07	6228	52.5	GGTCTGAAAGGCGGCGGTCACGTTACGGAAGGGCCTACGGCCGCCGAAACAACCGGCGCATCTCCCGCCAAGGCCGCAACTCGTTTTGTTATAGGGCGACCCCAGGAAAGAAGGGGACTTCCTACGCCTCCCATTAAACGGGCAAAAGGCGTCCCCAAGGAGGAACCTCCAGGACTTCCCTTGTCTCCAATTCTGGCATAAGAAGTCCGGCCTACTATTTCCCGACATAAAGCGGCGGTAGTTATTCCTACCGAACCCATCGTGGACAGTCTCACTGAAGTAGGTCTGGCAGGAGTGGGTGTCGGTGTTGCCGGGCAAACGACGGCTCTTAAACCTCCCGAAACCGGTAAAACCCGTCGTCCCTTCCCCTCCTCTGAGGGTCGTCGACCATCCCCCGTG…	32	256	Desulfitobacterium hafniense Y51	NC_007907.1	5727534	47.5	6	Soil
22	MG_08	2784	65.6	CGTCGGCGACGTAGCGGGGGATGGTACGACGCGACGCGGCGATGGGCCGAATAAACGTCGTCAACCTCTACCTTTCGTTGCCGTTCGCGCAGCCCGCGCGCCCGCCAGCTGGGGACCGGATACGGTGCCGTGGGCACGACACCCCGCTCGGCCCGTGGTTGCCGGTCGTACGCAAGAAAGTCTACGACGTGGTCCCGTCGCTACACGACGGCGACCTTTAGCAGCGGCACGCGGTCCGGTGCGTGGGGAACGGGCCCGTGGTGCTGGACGACGACCGGTTGCGCGATTGGGTCACCCGGGGCTGGCCTCGGCTCGACCGCGCGCTCTGGGCCTCCGCGGTGAAGGGGCCGTTGGCCGGGTCGTCGAAAAACAACGACCTCAGCGAGTGGGGGCGTAGCG…	8	8	Verminephrobacter eiseniae EF01-2	NC_008786.1	5566749	65.3	3	Earthworm nephridia
23	MG_15	4720	58.1	ACTAACCGCTTCCCGGGAGCCGGGCGAGACAGTTCTAGCTGGACGGGGCGAAATGGGACCACCCACGGTGGTGGGCGCGTCCGTACGAGTGGTCGGGGGATGCGCTGGCGAAACCGTAGGATCGGGCGTACGTCAAAATACTTGGGCTACTTGAGGTTGTCTAACAGTGGGCGAGACGGAGCTAGTACCCGTAGCTGTAAAGTCGCCTACCACGGAAACTCTAGCGGGCGGCGAGGGCACCGTGGGGCGCATAACGGTTAGCGGACGACGCGGCCCACGCACTGAAACGGGTTCACCGGCCTGGACCGATGTAACTATTTCTAGAACGGCTGGCACGGAACGACCGAAACCTCCAGCTAGCATTACCGAACCTGTTATACCTGGTAGCGAACGAATTTC…	512	512	Magnetococcus marinus MC-1	NC_008576.1	4719581	54.2	3	Estuary
24	MG_19	4216	42.7	TTCTACGTGGCAAAGAGGTTCGAGCAGATGGTGAAGGTACTGAAGCGGCGCAAAAAGGCCTCTTTCGAGAAGGTAAAGGTGTAAGAAAGGCTCTTAGACAAAGTCAAGAACTAACTGATGTGGAACATTCCAAACGCAGTAGCGAAAGAAACAATGGTAAACTTGTCAAACACTTTCGACTCTACGTATTTGCTGAACCACGTGCGGAGGAGGCCGTTCACGTTAGGGAAGCTGAAGGAAGTAACGGAGTCCCAGTTAAACTAAAAGAAGGTAATATGGTTACTGTAAATGGCATTAGGGGACGAGAAATCGTTTTCGTCGGTAACGTTCGCCCAGAAGGAGTACGAAACTCGTCGGTAGGCAATAGTCGTTTTAAACTAAATTTACAGGCAACAAGTG…	32768	32768	Bacillus subtilis strain NCIB 3610	NZ_CP020102.1	4215607	43.5	10	Soil
25	MG_22	4133	37.2	TCTAAGAAGGACACATGAACTAAGGACTTGTTTGAATATAGCAACTAGTTAACGTCCGTAAATGAAGTTTATGCGGATAAGTCCTATAGGTCTTAAAACAGGTTGGGGTAAACAGATATCTCGTCTACCGTAGTGTCGTTGGTAACGTTAGGTGACGTGACCTCGCGCACCACACAAAGTAATACCGATTTTAATAACCCAATGGTGTCGTTGTCCGTTAGCAACTATATCTAAAGAAACTACTTCCACCACTGAGAAATAATCGATGTGTAAATCAGTGACGTGACTTAGTTATAAAGTTCTTTTCACTACAGAGACAGCAGCTATAGAAATGAGTCGCATTACGTTTTTTATAACGTAATAACTAACTTGTTTTTTATGGACTATGGCGTGTCGCGT…	1024	32768	Acinetobacter sp. ADP1	NC_005966.1	3598621	39.5	7	Soil
26	MG_23	3973	49.7	AACTTTAGAAACCAACCGTTACCACGACTCCCGGTTCTGGGCTTTTGACCGATCGAATGACCCTCGTGGCAACCGTCCTCGTCATTTTAAGGGCTGGACGTAAACGTGATGAAGAGGGGTTGACTAGCGGTTTAGTAGCATCTCTTTAAAGTGGACCCGGCGGTGGGGAAGGTCGTGGCGGTACTTGAACAATTACAGGCGGTACGGCGACCCCCATAACTCCCCCAGTCGCCCTAAGGTAACTGGCGGGTTTTGAAATAGACGCGGTTACCAGTCCCGGGTCACGTATTTGTTATGGCGAGGGGATGATAGCCCCAATCGGACAAACAGGGTCCGGACCTCGTGAAGGCGGCGAAGTTATGGTTACCCCAATCGGTTCTGAAATCGCCGGCTGTGGTC…	4096	4096	Synechocystis sp. PCC 6803	NC_020286.1	3569196	41.7	2	Freshwater pond
27	MG_24	3671	60.2	CTGCGGACGCGCTTATGTGGCTCTTACAGCTCCTGTACCAGCGGTTCGTCAGACGGGCAGAGCACCGACGGCTCTCCGTTGAGCGGCGGAACGTCCAGTACCTGCCGTAGCGGAGGCCACACGTCTGGGAGAGCGCCTACGAGCTGGTCCGCCCGTAGAAGTTGCTCGAAGGAACGAAGCAGAGGTACGTGTCGGCGATAGACCTTTAGCACCGATGGTTGCTGGAGATGTTCCTTGCGGAGCCTGTGTTCCACCCTGTTGGGTCGACCCTCCAGATGTTCCCCGCGCTTCCGTCGCCGTTGCCGACAGGCCAGACCTTCCAGTAGCTCTGCCCGCTTCCCGTCGCGTCGTTGCTCTATGAGTAGCTGTTCGTGCCCGTCCTCTAAGGGCAGTAGCACG…	8192	256	Desulfovibrio vulgaris RCH1	NC_017310.1	3570858	63.1	5	Mud
28	MG_28	3218	71.1	CGCGCGGTTGGGCCGGGGCGGAAGCTACGGAAGGAGTCGCGGGTGGACAGCCTGGACCGTTGAGTGAAGCGGACTACGGCCCCGCGCGCGCGTACGGGCGCGGGGGAGGGCTTCAGGGCGCGGGAGGGGGCCGAAAGTGAGACGGGTTTATAGGGCCCCCAGGCCCCCGTCGCGGGGGCCGCCGGCCTGCAGCTCGGAGTGCGGGGGGTCCACGCGAGGTCGTGGCGTATGGTCAAGAGTACCGTCACGAACGCGTAGTCGCGGAGCAGTATCGGCACCCGCGCGTCCCGCCGGACGTCCCGCCCGTCGGGGCAGTGCAGGGGCTAGGGGACGCCCTAGCAGCGGGGCAGCTTCAGGCTCGGGTCTGGGTGTACTAGGAGCGGGTCGGCCGGCTAGTCC…	16384	16384	Rhodobacter sphaeroides ATCC 17025	NC_009428.1	3217726	69	4	Soil
29	MG_29	2974	50.3	TTTGCAGGTAGCCAGTATTGACCGTTGTTCCAGGTTAGTTGAGTGGCTGACACGAGTTAAGGTCAAACTTATAGCGGGTTAAAACCCTACCAGCTCGCCGGCTAGACTTTCTCGTCCGCCCACCCGGCTAACGGTTAGGCCCACTTTACCGAAAATGCGTATGCAATCGGTAACTACACAACGTTAGTTAGGGTCGAATGCACTCACTCAAAGCAGATCACAAACCATTCGGTTGGGAGCTATAGCTAGTTCACTGACTTCGCTAACGCCTCAAACTTTTCTGGAATCACTGGGGTATGAGTGCAAAACTGGTTACCAATTACCCCCTACTATCGCGCTATTGCCGAGTTCTCGACCGTCCGATACTTAACAAATTTTTGAGCCCGACGCACCGAACAG…	1	1	Vibrio cholerae O395	NC_009457.1	3024078	47.5	8	Human gastrointestinal tract
30	MG_30	2992	39.6	AAGGCAGCATAAGTTTTACACCTTCCTTAACTTCAACAACGTTAGTTGCTGAATTGTCTGCGATTTTACAATCGAGTGGACAATTTTATACTATGTTGAGTTCCGGCAAAGCTGCCACTTCATCTTCATGTACTACCAAAGAAGTTGCATTTGCCATTTCTTCAATTTCATAATCGATTGGCATTGGGTCTTCTTGAAAGTACGCCACTCGATCGTCATCTGTAGCAAGATCTTACATGACCAAAGAAGTGTCGTGTTCTGTTTCGACTTAATGTGTAATTTCGACCGCGATTTTTTCAACAATAGAGGCGAGGTCGTTGACCGCTGTACTTTTGTTAGCAAATGTTACATTTGGTACTTTGTAATCTGCCTTGACTTTGTCAATAGAGACCGCGTTCG…	512	8192	Listeria innocua Clip11262	NC_003212.1	3093113	37.4	6	Soil, food sources.
31	MG_31	2970	33.9	TCGCAAGTTTTCTTCATTTATGAGACTCTTCAGAAGAATCACTTTTCAACCTACCTCATTGTGGCGATCTCTGCTGTTGCCTTCGTATACTAGTGTTCCAGCATCCTAGATTTCTCTACTATACACTTTCATAGAACTCGAGTTTTCCATATCCACTAACATATCATGATAGGAGAGCACTATAATAAATACACCATTGCGTTTTCTCTGATAGTTTTGTTGTTCGTTAAGTTCATGTTTTACACCAATACTTACAAAAATTACATCGCCACTTATTCTAATCCTATTGTATACGGAGAGTTACTTTTTATTATCTTATCAATTTCTTTGCATCTATGGCGCTATTTCCAAAATTAAGATTTATATCTAAAATTGTATTTCTTCCTAGATAAACTCTAC…	1024	2048	Caldicellulosiruptor saccharolyticus DSM 8903	NC_009437.1	2970275	35.3	3	Thermal spring
32	MG_32	2879	34.2	CATCCACGATGATGACATTGTTGAAAGTAAAGAAGAAAACCGTGCTGTATTAACAGAAATAGAACTTGATTTATAGGCGGTCTATGACTTTGTTTGAGAAGAAGCAATGACAGATATCAGTATAGTTAAAGATTATTAGAATGTAAGAAGAAAACAAAATTTTATAGATTACGAAGTAGACATTTAAAACCACGTTATTACTGAAGGTTTTTCTATGATACGTTAACGAGACGATTGAGTCCACAATGTCGAGCCAAATTACGTTGTTAAGGTGGTTTATAACTAACTGATAGGCGAAGTATGCGTACAACTTTACGAACAAGTTAGCACAGTGGCTATGGTTGTGGTGTACCTAAGTACACAAATTGGCGTTGACGTCGTCCACATAGTTTGAAAAAT…	32768	16384	Staphylococcus aureus strain 502A	NZ_CP007454.1	2835307	32.9	6	Human skin
33	MG_33	2848	67.9	GAGCTTCGGCTTGTCCCGCCGCTCGTCCGCGCTGGGCATCGGCGCGAGCTACTTGAGCAGCCGGCGCTTCACATGCGAGCAGTGCTCCAGGAGCCCCAGCAGCAGCCGCTCCTGCTGGGTCAACATCGGCACCGGCAGCCACACCGCCGACTTGAGCCACGGCCAGAGAAGCGAGGATTGCCGACTCGAGCATAAAGCCCACGGCACTACTGCCCCGCGCGCGCACGCCCCACCTGTCCTCTTTGTGTCGCGGCGGAGCAGCCGGCTCAGCTTGGCCTCCAGCCGGAGGTAGCACTCCATGCGGCACGAGTAGGGCTTCTCCAGGAGCCCCAGGCGAAAGCACCAGCGCAGCCTGAGCCGCGACTACGGCTCGTACCGCGCCTTACTTAGCTTGTCGGG…	256	128	Haloferax volcanii DS2	NC_013967.1	2847757	66.6	2	Saline lake
34	MG_36	2695	33.5	TAATTAGTAGACATAACGAGGATTAGAAGGATTTTAGAGTTAGAATAGGAAGGGAGGTGGAAATATATTTTGAAATTATATTCCTTGGAGTGGGTGACATTAAAGGAGTATAAATTGGAATAAAAGATTAGAGAAAGATTAATAGAGATCACCCAAAAATCTAAGATTCTATAGAATGATCGTATGGAGCCGAAAAAAGGTTTGATAGAGTCGAAGGGACCTAAATCTTATAGTACGCCTAGTTGGTAAAAGAAATCAAAAAAGTAATTAAGATCAGATATAAGGAGTAGTTGAGATAGTAAATGATGATCCCTTACATAAAGTTTACCATATGGGAGGAAATAGTAATAGCTTAGATAATCAAGCTATAACGAAAATAGACTGTACTTATGTCATATC…	8192	2048	Sulfolobus tokodaii str. 7	NC_003106.2	2694756	32.8	1	Thermal spring
35	MG_37	2649	63.6	GAAGGCCGGGGAAACGGCTAAAGTCGCCACACCAGTCGCTCCAGTTGCGCGGAGTCCGGTTCCAGTTCCACGAGCAGTCGTAGAAACCGGCGCTCTGCGGTCAGCTTGAGCTGATGAGCGTCCAGCGGTTCATTCAGAACAGGGGCCCGATCTTTGCCAGTCCCCGTTCGTCGAACCGTCCTGGTGGTTTTTGGCGATGTGAACTTTTCAACGACAGACCAAGTCGGCCCGTCTTGAATCGCAGTCGTGGGGCCGTCCGGCGCGGACTGACCCCCTCGATTCCTCCTTGCGTTACTTCTTTCAGCGTCCCTAACAGTTTGACGTTGAGGGCCGCCCGTTCCGGTGGGGCCGGGGGGGACAGCCAGGGCGCGAGCCAGTCATGCCGCGCTTGTAGTACCT…	2	2	Deinococcus radiodurans R1	NC_001263.1	2646742	67	3	Soil
36	MG_38	2572	45.7	GAGCGGCTCGTTACGAAAGCGCGAATCGGCGGCCGTGGTAACCGTTAAGTAACCACTAAACGAATGGGCCATCGTGCCCGCGACACGCGCTACGAGAACTTCATGAATAAGGTTGTTAAAAGGTGCGAAAAGTTTACTACGTGCCCCTCCCTGTATCGCGTACTATTGGCAACTTCGACGTGCGTGTGAACAAGTTGTTAGGTAAGTTGGCGAACCGTGGCTCGTCAATGGGTAACGGCTTCGCAAGCCTGCGTAATGGCGACTTCGTTAAGTACGCGGAAAACGTAACGGTGCAAAATGGTTACGGCGATACCTACCGAAACGACACGCAACCCTGCTATAACGTGTTCGTAGGCTGCGGTGCGGTTATTGCGAATGGCACGTCCTCTACTAACGACG…	32	1	Chlorobium chlorochromatii CaD3	NC_007514.1	2572079	44.3	1	Freshwater lake
37	MG_39	2560	59.3	TCTGCCAGTACCCACGTACTAGGAACTCCCGTCAAAAGACCGCTGTTAGCACTTTTACTCACTGTTTGAGTTCGCCCACTGCTGCGGCTTGGGGCGTGGCTGGAGACGGGTGCTCGATCGGTTGCTAAACCGGTGACGTAAAGCGCCCATGGGACGACCTCACCGCTAGGAGTGCTGCTACCCTCGCCGACCCGGGCTCCCGAACTGCCAGAGGAGGGACCGCAGCCACAGTCAGCAGGGCCGACAACACAGCCACAGCAACCCATTACCAAGCTGCTGGGACCGGTGGGACTGCCTCCTCAGGGCGCAGTAGCAGGTGTACGAACTACGTCTAGCGCGCCTGGAGCGACTACTGAAGCGACACGGTCCCCGGCTAGTGAAACGGCCGTGGCTCACCCG…	16384	16384	Propionibacterium acnes 6609	NC_017535.1	2560354	60	3	Human skin
38	MG_40	2374	43.9	CGATCGGCGTGACCGACGGTTACAGGAGTTGTATATGTGGTTGAGGGATAGTCGGGACCGTTAAATGTTATTCCGTTCCTCCACCGTTCGCAATTATCGGCCGCGCCACCAACCGTGCCATTACCGTCATGAGCCACCCAACTTGAAGCACCCAATGATGCTCCCTAAGGATGATAAGGATCTGATGACCTATTGCGGAACCTAGCCGTATGATGATCACTACAAGATGCACTTATTTTGGTCCCTAACCTTTGAGCACCTTTTGCCTGGCTTCCATTATACCTTCCGTGATGAGCGGATGCATTAGCCGAATAATTAGAGCCATGGTAAGTACTTGGATTTGCGGCGCTGTCCTCCAAATTATGGGAAGCATCCGGGTCATCGGTTACGGGAACCGCC…	256	8192	Vulcanisaeta distributa DSM 14429	NC_014537.1	2374137	45.4	1	Thermal spring
39	MG_41	2272	47.1	TCGAAAGTTTTTCCGCGTCAGCATCCGAAGCCCTCGGTTTCTGAACCCGTCGAACACTACTGAGCCGAGTTAGTCAAGTTTGTCAAACCGAAACAGGTTAAGCCCTTTTTACTTAAAGTCTGGCAAACGGCGTGCAGGCTTGACAAAAAAATGGGTAAGTTCCATCGCCAGCCGACTTTACTGGAATAGAAGGAATTGGCGCACATACGCGCAACGGAAAACCCGCTTAGCAAGCGTTTAGCCTATACGCGGCGGCTTTATAAGCGGGCCTAAGACGTTTTGAAGCTATCCCTATTGCTACAGAAAACGAAACTTAAGTTAAAGTTTAGCGCAGGTACACGAACAAAATAGCGGGTTGACGAACGGAAAAAGTATCTGCGCCTGTATAAACCTGCTAAG…	4096	8192	Neisseria meningitidis MC58	NC_003112.2	2272360	51.5	4	Human sputum
40	MG_42	2257	62.3	ACAGAACCCTACGCCACCAGTAGAGTCATGGAGTGAGAGCCCAGCTATTCCCCCCCTGTGCCAGATCTGATCCCGGGTACTTTCGCTCCCGCCAGTGAGTATTCCTAGTGCTACGGGACGTGCCGGTGCTTCAGTGCCCGGAAGTCCATGACCCTGTCGTACTTCGGGTCCGGGAAGGTAAGCTACCACCAAAGCCAGTCCTGGCGTGGCCGCTCGTAGTCCCGCTAGACGTACGGGTACTGCCACTACTAGCCCTAGTCCCGGCCAGCGGTCCGCACGAACAACTCGTCCGCGAAAAGCCTCTGCGGCGCGCTCGCCCGTCGGAGCTGCATCGGCCTTAACATCCACCTCTACTGCAACCACGCATGGTCTGCCTACTTGTGCGGCCTCCAGTCCTCC…	1024	1024	Bifidobacterium longum NCC2705	NC_004307.2	2256640	61.1	4	Human stool
41	MG_43	2175	30.1	ATATTCGTAGGTATTAAAAGTGGGGTTAGAAAATCGATGAACCTATGTAAATCTAGGATTATTAGAAGGTAAAGCTATCAGTATTTTCGAACGTTTCATTAAGGATGAAAATTCTTGTTATTGTTTCGTCGAGGATTTTTTACTCTAAAAACAGGATTATATAAGGGTTTAAATAGAGGATTATATTTTGGATTAGGTCGATACTATCGTCACTACTGAGGTTAAAGTTGACATATATTTTTTCAAACCATTTTTCCTTCTTAACTCTTACAATTAGGTTGATTGTTACGTAGGTTTGAACATCGTTATGGGTATGTGAAAAGTCCTATGAAGCGGAATGCAATAATTATAATTATTGAGAGGAGAAAAAAATTCCGAAGAAAATTGTAGTATTCAGGA…	2048	16384	Fusobacterium nucleatum subsp. nucleatum ATCC 25586	NC_003454.1	2174500	27.2	5	Human oral cavity
42	MG_44	2175	32	AATTTAAGATAAAAAGAAGTAAACCTATTCCAAGGTTCTTTCGTACCTTCACAGAGTATCCATTTAATACTGGTCTTTGTTAAGAGTATAATCCTTATGAAAGAGATAGAAGTATTTCTCGAAAATGTCGACGTTATTGTATCAGTTCTACAAGAACACTTATTTGTGAAGATAAATAACGTTTAGAATGTTGTAAACGTTGATGACGAACAACAAGTCCTCAAAAATTTAGTATAAGGTATCTTATTAGAGGATTAAGTCTTTGTGCTTAAGGTATAGATGACTATTCAAGTTCTGACTTAGGAAGAGGACGTTTTCAAAGTACAGGAGAAAAAGGTAGTTTCTTAAGTAGGTATAAATATATCTGAGGCACAGGAGGACGACCTTCTTGTTGAGGAA…	128	2048	Fusobacterium nucleatum subsp. nucleatum strain KCOM 1250	CP012717.1	2290405	27.2	3	Human oral cavity
43	MG_45	4127	29.4	GTTGTGTGACAAATGTGTTGTATCATTTGTAGTCGTATAAGTAACGGTATAGTTTTTGGTTTGGATAACACGAAAACTACTACTATAGTTTGTTCAACATACCGCGTTGTTTTGGATGATAACGCGTTCAAGTACAGAGTTTATTATTACTTAATTATTTTAAGTCAAAATTATACGAAATCTATTTCCTAAGCGAAATAGTTTTTGTCCTATATTTAAGCAAGTATGTGTCCTTTGAGAGTTTCGTATTCCTGCTTTTCGGTCAATTGTTATTACTATTTGACCCCTTGCTCGCAAACGATATCGTTTGAACGACACTGTAAAATAGTAAAAATTATTTCTTGAGTTAATTTTTAGTTATTATATACATGAGTCTTCTTTATTTAGACGATTAAGATT…	16384	4096	Orientia tsutsugamushi Boryong	NC_009488.1	2127051	30.5	1	Human blood
44	MG_46	9121	51.7	CTTCGAGGTCGTTGAGGAAGGAGAGAAAATCGAGAACCTCTCGACGTAGCGCGCAAACCCCTTGATTCTTCAACGGTTGCAAAAACTTCTAGAACCGCAGCCCGCTATTAAAAAGCTAGAGCGATTACCGGAACAGGTGAAGGATATCAAGTCGGAGCATGACGACAAACGCGTCTTCGTGTGAGACATTGACCCGGACGCGGACCAACTTAGACAACTGGTATAGAACCTCTCTACCGCCATAGACGCGGTAATAACATCGTATCGGGGTCAAAATATTTAAAAGTGTAGGAGAGTTCCACGAGTTACTATATGTCGCAGGCGTATTGACACACTTCGTTGCTGGACTCCGATCTCCGCAGACGCCGGAGGCGTTGATAGAACAACGGGAGGTGTATC…	128	16	Pyrobaculum arsenaticum DSM 13514	CP000660.1	2121076	55.1	1	Thermal spring
45	MG_47	4510	48.2	GGTTCTGGATCTTAGGGAGGTGAAGGGGTTCACCCCTAACGGAGTTAGTACCCGAAAGGTATCTAAACCCACAACATCGACTTTAGGTTCCCGAGGAACTCTAAGAGTCTTCGAACACGGGGGTTCCGAGGGTCTTCCCTCTCCTCCCCGTTATCTCCGAAAAAGTAAGAATTAGGAACATCCGAACACTGGTCCACATTCCTTGTGACCGACAAGGTGACGGAGCGAACTCGTGAGAGAGTGCTTACTACTCGCTCTACGATAGTCTTAGAGGACGATCCTCACGGAACCACCTCGTGTAGCGACGTGTATGTCCCTGAAACGGGAGTCGCTATGCTAAGACAGGTATCTCGAATATGAGGATGAGCGACACTCAGAGAAGTCCTGGAGGTCGTGTCT…	4	4	Wolinella succinogenes DSM 1740	NC_005090.1	2110355	48.5	3	Bovine rumen
46	MG_49	2039	44.3	AAACTCGGCAAAGAAACCCTTATAATGGTCGAGGCTTCCGAACCTATTAGTTTGGCAGGTTCACAAGATTTAGGTCGTATAGTTAGTCGAGTAGACAGTATGGTCGTATTCGGCTCTACTATCCCTGATTTGGAACATACACTAGTTCCAGTTTCGCTTGTGCTCCAAGTCGACAAAACTTCATCTCCTAAAGGACAAAGTACTACTCTGGCTCCCCCGGTACACAACCTCAGACCTTCCACGACTGTAATCAGCATACACAAAACCACTGTATGAACCGTCGCACCTAAAGTAGCAAGTATTGCTGGTTTTGAGGAAACAGTCGTCGGGACAGTAGCGACCGGTGAGCATTTCGTGAATCCATTAATATTTGTGGTAGTGATGGCTCGAGTAACCTCG…	32	32	Streptococcus pneumoniae D39	NC_008533.1	2024476	39.7	4	Human nasopharynx
47	MG_50	2038	37.2	TAGCAGAAGGTTTTAGGATGTCAATGGTTATCTCAACTGTCTTACTTTGGGCGTTCTGGTGGTTGGGTTTATAATTAACTAAAAAACAGAAAGTAATATAGGCGTGAGGAAAAATTTAGTGTGCACACTGAAATGCGAAACTCAAACTAAAGACTAAATGAAATTATAGTTGAAATTACCCTTAAGCTAAATACGGTCGCTCATTTAGTGAGTTCGAAAAGCAATTTAGCATACTTTATGCTCCATTAAGAAGCTGACAGCGGACAAATATTTGACTTAGTCGTTGTTATATTTTAAAAGCAACTGCTGCTCATAAAAAGTTAGAGTGAAATTATAAACTATTTAGAAGTGGACTCTCGAAACAGACTTATTTGACCAACTATGGTACTAATGAGTTGC…	128	128	Leuconostoc mesenteroides subsp. mesenteroides ATCC 8293	NC_008531.1	2038396	37.7	4	Fruit
48	MG_51	1930	39.9	TAACTCCCTTCTATATGGACTCCTTCCAAATTGTTTACTACTACGGGAGTTTTTACGAGGAGTTTCACTCCTACCTAAAAAACAACATGGTTCCCAACAAAGACGGCTTATTTATTATTGCCTCCTATAAATATCTACTCACTTCAAAATCTAGTTTTCCTCAATGTCCGTTTTTTCTTTCGTGAACTCTCACGGGAACGGGTCTAACTCTTCTTCAAACCCTTTCCCAGTTATTACTGAGAGTCGAGACTTCGACTCTTTTGACAACTACAATATGGTAGTCCGAGGAATTGTGAACTATATCGTTGGCCCTATCCACCACAAGGGTTCCCTTCCCAACAACTCTATATGCCTGGACTCAGAAGTCCTTTCTGCTGTGAGTGTGAAGTATAATATCGA…	512	4096	Persephonella marina EX-H1	NC_012440.1	1930284	37.2	2	Deep sea hydrothermal vent
49	MG_52	1850	69.1	CTGGTGGACTTCTTGGAGGAGGTGGAGCACCGGGGTCCCTCCCTGGGGCTCCTCCGCCTCCGGGCGGAGAAAACCCGCCTCTCCGCCGAGTTCCCGGGGAACGGGCCCCACGGCCCCCTCTCCCGCCCCCCCTCCCGGGCGAAGGTCCGCCTGAAAAGGGCCCTCCGGATGGACCTCCGCCACTCCTCCCGGGACCTGATGTAGGCCCGCCCCCTGTAGAAGGTCCACCAGGAGAGGAACTCCGAGAGGAGGGGGGAGTGGCAGGTGGGGAAGCGGGAGATGGCCCGCGACTCCTCGCACTTGGGCTCGGGGATGTACCCGATGGACCTGGACCCCCTCCACCAGAACCAGAGCCGCTCGGGCCTTTCGGAGGAGGCGAGCCTGCCGGCTTCCCACCAG…	4	4	Thermus thermophilus HB8	NC_006461.1	1849742	69.3	2	Thermal spring
50	MG_53	1838	33.7	TTTAGAGAGTATGCTGCATAGAAAATTATATTATCTTTTCTTCAAAGATATCTCTTATAAATAAGAAAATTTAGTTAAAAGTTATAGACGAAGTAATTTAATTCTAGCTAAAAAGTAAAAGAATTGTTATAAAGCAGTCTTTTTTAAGTTTGACACAATATTTTGAGAACGTTTGAAAGAATAAAACTCAATAGGATTAAATTCTTTAAAATATCTCCTCTCGGCTATTACTGGTGTCCAATAAATCCTGATTGTTAAAAGAAATATGACCGATGGCGTTAACCTCATCAAGATAATCAATATTTGTCTGAAGAACGTGGTTTTTGTGGACTTGGAATACTTCCGATAGGAATACTTACACCACAAGGGGAAATGCTATTTTGTTGTACCTGTTGTTAT…	256	8	Sulfurihydrogenibium sp. YO3AOP1	NC_010730.1	1838442	32	3	Thermal spring
51	MG_54	1824	46.2	GGGTGCAGTCTATGAGAAGCTATCTGTCAGAGGGCCGATGAGAAAGCCTCTTCTAGTATTGCCTGCAAGAGTCTTTTTTCTAGCCAAAGCTGCCAGAACACTAGTCACTGCGATACCTTTACTCGCGACACAGCTTGTTAAAGAGACAACTTCTCTAACACTCAGAGAAAGACTTGCGCCCTCCTTTGTACTAGGATGAGCCACTAATGTCTTTAGAAGGCCAAATGATACTTTGCGACCACTTTGAGCAGCTCCTACCTTTCCAGGTCTTCCTGTTTCACCTCGCGAGGTATTCCTACCACCTTTTTATAGAACGAAAACGCTTCTTTTTGTCGCCACAACCAAAGGAGCGGCTAAGAAGCCGTTTCCGACACCTTAAGGAGCCAAAACTTTTCTATC…	1024	2048	Thermotoga naphthophila RKU-10	NC_013642.1	1809823	46.1	1	Oil reservoir
52	MG_55	1781	38.5	TTAATAGTGATAATTTTTAGTCCTTTTTTCTACCATAGCTTCTACCAGCAGGCGTCACCCGGCTGCCTTTAGCGCTTAATTTTTTATGTCGGGCAGAGACCGGCTTGTTTTAATTCCCACTTCCTGTAAAACAACGGGCTAATTAATTTAGCTTCCCCTTCTTGGTTTTTTTGTTTCAATTAGTTAACGCATCATTAAATTCAGCATTGCTAAGAGTTTTAGAAGTCTTATGAAAATTTCTCTTAGTCAAGCTAAAAGGTTAATTCGTTTAAATATCCAAACCGCTAATAGAAATAAATAAAGGGCTTTTAACAGGACTTTAAAGGCCTAACTTCCAAGAAGCTGAGCCTGACGTTTAGCCGGCTGATTTTTTATTTGCAAAAGAAGGCTGAGTGAGTG…	8192	8192	Oenococcus oeni PSU-1	NC_008528.1	1780517	37.9	2	Fruit
53	MG_56	1695	55.4	ACCTACTAGAGCGGGCCGAAATATGGAGCTGCGAGCACATTCAGGGTAGAGTCGGTGGCAGCGTGCCACGACAGCTTCATGGAGTGCACTTTGGGGAACCTAGGTCACTTTAATTGGTGCAGGCCAGCACCCTTGGGATTGCGGGCTGCATTGAGCAGCGTACGATAGTGATGTAGGAACTCATCGGAGGGGTCGCTAAACTCCTTGCGGAGCCCGAGGAGGCCTTCGAGGCGCAGGTGCAGCTAGTGGTCTAGGGTCGGCTCCTCAGGGAGGGTGCTAAAGCCCAAGAACTTGAAGGGTCAGCTCACTATGTCGAGATTCTTGGGACTCTGGAGCAGGTTGGAGGCGAAAGCCCACTTATGCTATAGGGCAGGGAAATCCTTCCACATGCGGGTGAGC…	2	8	Methanopyrus kandleri AV19	AE009439.1	1694969	61.2	1	Deep sea hydrothermal vent
54	MG_57	1681	46.4	CCGCTAGAACTTAGTCGGCCGTCGCTTAACTCAAAATTCAACTCGCCCGGTCACTCATAGTTCCGCAAAACCTCTTTTGTTATGAATCACTTACGAAGCTGCGGATATCCGTACCACTCACCGCACCCTACCATACTGCCCCCTCTCTGTCGTTGTCACAGCTATCTGTCCTGCCACCTCCCAAAAGATTAAGCTCTATAGAAAAGACCAACCTCCCCACTGCACTATAGATCGCTCGGTCCGCACTCGAAACAGCATCTGAGACGATCGGTCGAACATCGTCTTACCGCCTTTCTGATGTCGGTGAATCAATAGGACAGCAATCACGAGTACCGTAGCAGAAACTGTCGCCACCGACAACACCGATCTCGATCCTCCTTCTCCGTCCCCTACTTTCGG…	8	2	Candidatus Caldiarchaeum subterraneum	BA000048.1	1680940	51.6	1	Underground mine
55	MG_58	1668	39.7	TACCTGTACTAAGAGGAAGTTCGAACGTAAGACAATTTTGTGGGGTTTAAGATTGTATCTAAGTGGATTTTAATGGCGATTATTCGGGAGTCGTACCCGCAATTAAATTTTGATGAAAAATAAGTGCGACGAGTACAGTCGCTGAAAGGGGGTGTAGTTCGCCATAAAGGAGAAGTATTTAAGTTAAAGAAGAGAGCGAACTAACTCAAGTAGCGCGTTTTCTAGTTACCAAAAAAATAGAAGAAGTATCTGAAGAACTAGATGCAATCTCATTATAAATTGAGATAAAGATGTTAATTTAATCCGACTTTAGCAAAGTAGAAATCGCGGTTACTGGAATAGTACGTTCAAATTTTAGCACAATTACCAGAAAAGGTGTTTGTGTCCAAGATTTCTTGC…	256	256	Helicobacter pylori strain 26695-1MET	NZ_CP010436.1	1667303	38.9	2	Human gastrointestinal tract
56	MG_59	1661	32.8	CTAACCTTGATGCTATGTGTTACCTTTTGAGCTGAATTTTTTTTATTAAGTTTTCATGCCCCTTATCATACCTTGAATGCTCTATACTTTAATAATTTTAAAATTACCTTATGCACTGGCTACTTTATCAACAAACATTGTAGCCTTAAGGTTCATTTCTACTCGATCACGTACGTATGTCCCTTTTTTTGAAGATGTACAATCCTAGCTACCCAAACAGTAGTAGGTAGCCTGTACCTAATCGTGAAAGACACTTACTTTTCCATTAACGTTATCTACCTCTACCAAGACATAACTACTTGTACCCGAGAGAACGTTGTTAACCTTTTTGTTGAGGTTTTCTGAAAAATGAAAATTAACAACTGTTGACGCGAATGCCTAGTTGACCTTTAGTCCTTT…	512	512	Methanococcus maripaludis strain S2	NC_005791.1	1661137	33.1	3	Salt marsh
57	MG_60	1645	33	GACCTCAACATCCATTAACTGGCTCAGGACGTTTATACTTAAGACACAGAAAGAGAACACAACGTTAGTTACACATACAAGGAAATCCACTACTAACGTGACATCGCATAAGCTAAAGGTGTACGGGACTAAGTAGATAAACTTATTACAGACTTTTATTAAGAAATGGAACACCTAGAAGGTTTTATTTAAGTTAACCAAACAATCCGTTTCGTCAAGGTAATTTATAGTAATGAAGAGGACCAAGTTTGAAGTTAAACAAACCGCGGTGCTAATAATAAAACAGTCTGAGTTGTCAGGTACTAAAATCATATGAAAGAGCAGGCAGTCATTAACAACGTGACATAAACGGTTTACCACACAGATTACGTTGTTGATAACCAAGACGATTAAGGGTTA…	64	64	Nitrosopumilus maritimus SCM1	CP000866.1	1645259	34.2	1	Sea water
58	MG_61	1591	51.1	ACTATGCGAGTGGAACTCCAAGTCACTACAGGGGAGTTGGTTATGACACCCAACTATTAGTGGCATAGGGGGATGCTTCATTCGCAAACTACTATGACTTCAATAGGACTCGGTCAATCACTTCTGTCGATGCATTCCTATTCACATCCTCATGGACTCGGTATACATCCCCTTCAGGCACTTCTCTGGTAGACCGGAATATCATAAGCGGTCTAGCTGGTAATATCGTGGCATTAACCTATGATCGAATAGGCAGAGGTTCATCGGGTCACTCCTCTCGAAGCTATCCTGCAACTCTCGACTACGACAGTACTTTAGCATTCAGGGTCGACTCATTCTAACGGATTGCGAGCGTAGGTCTATCAAATAGTCGGGGGAATAGTACCTGAGTAGCTTTGA…	2048	2048	Candidatus Korarchaeum cryptofilum OPF8	NC_010482.1	1590757	49	1	Thermal spring
59	MG_62	1558	42.8	CATTTCCTAAAGTTAGGGCTATATCACCACCTAATGCATTTGCGCCTCCTCCATTAATTCCTCAAGTGGGTCCCATTCTACCGAAGTCACCAACATTTGAGCAATCCTGTCCTCATGACCCTGAATCGAAAATTTGACCAACCGTTAATGCCTTCCTAGTAGTGCATACCTCGATAGTGTCCTCCTTTCCGAGTCGACCTACATTTGTTCGAGATAGAATTTGTGCACTGCAACAATCCTTGATTATCTCCTCTATACCCTCTGAAGTATCTTGATGAATGAAACCGATCGTTCAACTTCCACTCCTGTACCTCCTGCAAGTCCGATCTTCTATAGTTTCTCCGCAAGGATAGCAAATTCCTTCCATCTTCTCTGCCCTCTTATAAGGAGAGAGGAATC…	128	128	Metallosphaera cuprina Ar-4	NC_015435.1	1840348	42	1	Thermal spring
60	MG_63	1516	29.1	TCGTACGAATCGAAAGGTAAGTAAGTAAGGTTCGACAGATAGGAATATATATTGGGGTAAAACTAGTGTGTTACATTATAAAAGTCGTCCATGTGGTTAATTAAAATAGTAAAGTTCTGTACGTTATGGACGTCGGGGTCGTGGTAATTGTTGTTAAAATTATAGAAATTATAAGAACGGACATTATAGTTCACGTAATTATTCTGGTCGACTGTGTTATTATCGTCAAGGTACAACTAGTAGTACCTTATGTCCCTATAGGTAATAAAATGAATTAAAAAGAAGTTATTATTTTGTGAGACCTCGAGAATATAGAAGATCTAAATAAGGTGGGGTTGAATTTGGATTCATAAAATAACGTAATTGTTTGAGTAGTTGTAGACTTCATAGTTGAAGGTT…	4096	4096	Ehrlichia ruminantium str. Gardel	NC_006831.1	1499920	27.5	1	Goat rumen
61	MG_64	1516	33.3	TTTAAAATTGAGAAGGTTGTTATAGTAGTCTAAAATGACAGTTGTAAAGAACATTTCATATTCGTCGTGGTATTCGAACGTTACGGGTTGTGAGGTAGAGGGGTTTTGCAACTGGTGGTTTTACTCTAAAGGGAGGATTACCAACAACTCAATGATTAGGTATACCTGGATGTCTAGAACGTACATAGAATAGTAGTTGATTCACTACGTTGAAGTCGTATATATATATAGGTTGTCAATGAAATGCTAGTTTAAAGAGTGGATATGCGGGTAGTATTTCTAGGTGAACTGGTCTTTGTAGGTCTAGTCGATTAAAGTTATTCAATCTTTAAACTAATAGAAAACCGGGAAGTTTATGACCACGACGGTAACCATGTGGTAGTGCATTGGAGAGTCGTT…	32	32	Ehrlichia ruminantium str. Welgevonden	NC_006832.1	1512977	27.5	1	Goat rumen
62	MG_65	1487	36.9	AACCAGGACGTCCTGGGAACCAGTTCCGTTAAAATTACCTTATGTATGGATACCGTTCCCGTTGAGGTCGCTTACATCCATCCTCCTCTATATATCGTCCCCATAAAAAGTTTAAAAGGACTTTTGAAGGAACCACGGTCTTCATTTTGTCTTTGTAGTCTGGGTAGTGAGGGTGTCGATCGGTATTTTATTACCTCCATTTATATGATAGGTATACCATTACGGGACGATTAAAGTGGTCTTTTAAGCAATATGGTTTGTAGTGGTAGCAATAACAACGTATTTAGGTGGTAACGTATTTTCCCTCTACTACTTCATCCTATTTTTAAATTCATTTTCTCGCAATATAAGTAAATTCGTATTGCTCCACTATTTTACGGTTTCTTTCACCAATAACGT…	128	128	Aciduliprofundum boonei T469	NC_013926.1	1486778	39.2	1	Deep sea hydrothermal vent
63	MG_68	1138	52.5	GTCTCACTACGCCAGTGTCTGGGCGAGAGCCAAGACCTCCAAAGAGTCTGTCTCTGCTCTCTCCGCGACTACGATAAACAGAGAATGTTGCTCTGCCCACGTAGACAGTGGTAGAAATGGGGACTTAACCAACGCGCAGAAAGGTTTAGCATAGCGAAAGAAGCGCAGCTCCGAGGAGTGTCGCGTATGTGGGAAAGGGGACTCCGCGCGCTTGCATTAGCGAACAACAAAAGCCTCATACTCCAACTACCGGAAGGCAAGGAACAAGAGGTTTCGCGTGTTCCCCTGCGAATGAAACGCGTCGCGTATGTAAGCTGCGACAGCTCGCTCGTCCTCGACACCCGCGATTATGCCAGACGCCTGCGAAGCTCTTTTTTTCACGACCGCCGCGCACTGGCA…	4096	16384	Treponema pallidum subsp. pallidum	NZ_CP003679.1	1139844	52.8	2	Human skin
64	MG_69	1000	26.8	TTATTAATTTAGACCAGCTATTCATTAATTAACTGTAACAGAAGAATTTGATCTGCATGGCTGATATCGTGGAAACCCGTCGACTAATTAACTAACTATTAATAATCTATGATCACTTAGATTCCGTAAAGGAGAAAACGTATATGATTGATTTGTATTAAGAAAACATTAAAAATGGCCTTCTAGAAAGTAACTTACTTATCGTTATAGACGAAATAAAAGTTCATTTCGTTCAAGATCAAGAAATTATTTATTCGGAAAAGGAGGTTAAAAACTTTCTCTAAATAAATTTTATAATAGAGGTACTCATTGTTATCCTTGATTAAACTATAAATTCAGACCTATATTTCTATCATAAAAAAAAACTTGCATAAATCAAACAAAGTTTCGATTTCCTGA…	8	4	Buchnera aphidicola str. APS (Acyrthosiphon pisum)	NC_002528.1	640681	26.3	1	Aphid (insect)
65	MG_70	1000	27	ATATGAAAAAACTATATTTATTAAAAATAAAATGGGTTTCAGTCTAAACTTGACTGTGCAAATCTTTTGGTTCCTAAAATTCAGGAAACGCAGATGGTAAAGCGGTATACCCGTTCGACTTTAACCTAAGCTAGGTTAAATTAATCCAAACGTTGGATTCTGTATTGGATATACAATAAGTCGGCAAAATTACAATTTGATTATAATATATTAACAGTTATTGATCTTCTACACAAAGAAATTTTTAACATAATCGTATGAGACCACCAAATCTATGATGACAATAACAATTTACCAATGTTTTACTTAATTTAAAACTTCATTAATGAAAATGACGACTAAATCCTGTTCCTCTTCTTTAAGAAGATCGTTTTTTTTTTCGATTTGAGAATTTATAAT…	2	2	Candidatus Carsonella ruddii PV	AP009180.1	159662	14.8	1	Psyllid (insect)
66	MG_71	9,82	61.2	CCCTCGCCTACTGCTTCCCGCTAAAACTTGGGCCGCCCGACTGGTTCAAGGTCTAGTTCCTGGACTTGTTATGGGACCTGCTTCGGCGCTCGGAACCAGACTGGGACGGGCGGTGGCTTTGGCACGCGCTGGCAAAGGTCGTAAAGTCACTGCAGTACGCCCCGCGCCTTTTTCTGGTGAGCCCGGAAATAGACCTCGACTTTGTCGCGTTACCCGACCGCTGTACTGGGCGCAAAACTAGTAGCCGCCGCCACCGTACCAGCCGGTCTTTGACCGTGTGGCGAACCGTTGTAGTCCGGAGCGCCCACGAGTCCTGGAACTACACTGCGAAAAGCTATACCCGAAAGGTGGCTGGTCGCGCGGCCCGCACGTCTAGTGTCCCTTGGACTGCCTGCGTCG…	32768	1024	Roseobacter denitrificans OCh 114	NC_008209.1	4133097	59	1	Sea water
67	MH_01	2980	41.3	TCAAATCCAAGACCACGACTAGATAAGCCAGAAAACAAGAAGAGAAGTAATAAACAACGACCATAAAGAAGTTACCAGTCATAAAACCTTCACGGATAACGTCGGTACGTTCTATTCAATTTCACCCCTGCATTCTTTCGCCATTGCTAATAACCACCACCATCACGTGACCAAAGTTAATAAAATAAGAGTTCACATTTGCGTTAATTCGAGCAACTATAACAACTAGTGAAATAATTATTGTAACCCTAATAACCACCCCGAAATAATAGTTAATAATCGCATCGAACCAAATTTGCAAGTCGTGAATTTCTCGAAGCGCTGGTACATTTGGCATAGAGTTGGTAAGTTAACCCATTTCCGACCCTGAAGTGAAATTGTCAGTAATGGAGAAATTAG…	512	32	Acinetobacter baumannii strain AB042	NZ_CP019034.1	4004719	39	6	Soil
68	MH_02	2980	64.5	TCGTGGCAGTGAGCGCGGCAGAGCGTCATGCGTCGGTTCTGGAGCACCCCGCACTGGCCTTTGTAGTTACCGAGGATACGGCTCCCCTTGTAGGTCCAGGTCCGGAAGCGGGTCCAGCCGAGGTGGTACATGCAGCCTCCATTGAAGTGGCCGCAGTTCGTCCCGCTGTTCCCGTGGCTCTAGAGGAGCGCGCCGGAGCGGCGGAAGCTACACCGCTGCCCGCTGAAGTGGCCGGTCTGGAAGTTGAAGTTGCCGGTCCAGTTCTGCGAGGAGCGGAACGGGCTGCCGGCTGAGGAGCAGCCACCACTGAAGTGCGTCCAGTTGCCTGTTTGAGTACAGCCTTGGCGGCAGTAGCTAGGCAGCTGGCCGCTCCAGCTGAGCAGCACCTTGGACGTCCAG…	4096	512	Actinomyces meyeri strain W712	NZ_CP012072.1	2049088	65.4	3	Human oral cavity
69	MH_03	2980	36.6	AAAGAGATCCAAACGAAAATGAAATAAAAGTATAGGTCTTATTCATACCTGTTGTATGGTTGAAAAAAGGTAAGTAAATCCTGCTCGCAGGAAGGGAGGGACTGCATGTAAAAAAACGCGTTTACTTTTTTGGGCAAGTGGCCCGAAAATGTGTCAAGAATATTTATTGTAATATAGTACCTATTCACGAAGAATAAGTTCTTAATTGGTTCTTAATTGGCTTAATTTCTTCTTTACGGGTATAGTTGATGACGCTTCTTTTAGCGTTTCTTCTGTTGACATCGCTATTGTCAGCGACAACTTGCCTCATTAAGTAGAAAAAATCCGGTTGAATGAAAAAAGTAAAGCGCTGGATGTAGCGGCTTTTTCAAGCAATTTGCGTAGATGCCCTGGAGGTCA…	1	4	Bacillus anthracis str. Sterne	NZ_CP009541.1	5209112	35.4	11	Soil
70	MH_04	2980	65.9	CGGATGATGGTCGCGGACCCGCACTGGTAGGTCGCGAACGAGTGGCTGTTACCGAGCCGGAAAGCGTCGGCGCGGAAGCGGCGCGACACGGTACTCGACCCGTAGTTCGTGGCGAAATGGGCTGGAATGGCGGGTGTCTGGTTACCGTTCCGGCTTGCGAAGTAGGTCAGCCGGAACGCACTCACCCGAATGCGAGTGTGGATGGTCTTGAGGGTTGTGGCTCGGCTACGGTACTTTAGGACCGATGTGGTGATGTTGACCGTAGCTGGGGTGGTTCCGTAGCCCGCGCGACATGGGTAGAGGTCTGAGTTGGACCTGCTTATGTTGGATAACTGTCAAGTGTCGATCGGAAGCGGCGGCGCTACTTCAGGACCTGTAACAACTAGGACCTCAGCCGGA…	16	512	Bordetella pertussis strain J209	NZ_CP017120.1	4105522	67.7	3	Human sputum
71	MH_05	2980	36	CTGAGTATTTCATATGACTCTCTTGATTTAGATAATGTTCATGTTACCTTATCGACATATACCACAAGAGAGAAAGTTTAGCTGTAAGACAGTACCAGGAGGAGAGAGTTGAAGTTGGTGGtgataactttaaaaaatgGGTATAAATGCTATATGAAAAGTCCTTAAGTTAACACGTAAGACGGTGAAGTGGTTCTGGAGTATcgtaaatttttaattatgATGGTACTTTAAATTCAACGTCTCAGATGTACTTCATAACCGTGTCTCGTCGGTTGCGATAAATCTCGTTAGCTATGGAAAGGTCATGTTATTTATAGACGCTCATTTGGATAGTCATGGCATATTTATCCACGAGGTACATTTCTTAGGATATCCTCTACGATGCATAGCTTAAGG…	8	8	Candida albicans SC5314	CP025159.1	14680300	33.8	0	Human genital tract
72	MH_06	2980	41.8	AGGAAGAGATTTCTTCCTAAGCCTAGGACCGTATCGCAACGTCATAGGCCTCTTCACACGCGTAGCTAAGGATAACATAGGTTACCAAGGCCTGACAAGTCGAGGAAGAGATAAAAGAGATTTGACGTTCCTAAAAGTCCTTGTGTCCTGCCAAAACTCCTCTCAAGCCCTCTCTAAGCCAGGAAAAGACGGTCGAGAAAGTCTTTATAAAGTGAAGGATACCCTTATTGTAAACTTTTTTTTAGGGTTTTTTGTGCTTTGATGATAATGAAAGACCCTCGGATGTAGGTTCTGGATTTTGCACTACACCTTAGCCCTGGACATCACAATGAGTTTTTACGGCAGAGGACCCTACGAGGATACCGCTTGAACCTAAGCGCTCGGATGTACAAGTCCGAA…	64	16	Chlamydia trachomatis strain chxRP1H1	NZ_CP020537.1	1042376	41.3	2	Human genital tract
73	MH_07	2980	56.8	CACCAGCGCGGTGGAAGAATTGACACGTCACTAACCGCTCCGGTACCTACTTTTGTAGGCGCAGCGGCTGTAGCCTAGACCACGACCAAACGGACCATAGGGGGAACGGTAGCGCGCTGGCCTGGACTGGTAGTGGAACTAGCTCGGCGAAAACTTCGCTAGCCAAAAGGAGCCGCTCCAGTTTCTTTTTGAGCTCGAGCTGTTGCAATGCCAGTAAGCACCTGCACGCCTCCTTTTTCGCCACGCGCTCGTCGAGCCCGAACAGCTGCAGCGGTGCAGATCCCGCCAACGCGGTGATCCTTTTGAACGGCCGACCAGTGAGGGGGAGCAAGCAGAACCGCCTTTTTACTAGCGGTACTTCCCGAGGAGTCAGGTACTCCTTGAACTCGCGCTGCTTTT…	2048	2048	Corynebacterium diphtheriae strain FDAARGOS_197	NZ_CP020410.2	2489000	53.5	5	Human pharynx
74	MH_09	2980	50.4	GCGAAATTAACGGCACAAAGGAGCAATAAACGTCAAAACATACTGGCGAGTGTCTTGCGACTTTACGTGCCTTTCAACAGGCAACCTTTTATTAATTTGTAAATAAGTGATAAAACGATGAATAACAAACTTTAGTGCCCCGCAGTGGCATATTAAACAGGCGAAAAACTACGAACTGAGAAGCAGAATTTCCTGCAAAATATGCTGTGCGCTGTATGGAGTTTCCCTCGTCCTCATTTTTGCACTACAGTCACAGCGAGAACTCAGCTTTGCAACGAGCGTTCGAAGACAAATAAGTCAATGACCGTCATTACCGTTCACCTGACGACAAGTCGGAGTTTCTGGGGAAGACCCCGTAAAGGCGACATACGCCGCCAAACCGTCACCAGAACGGTTTAG…	32768	32768	Klebsiella pneumoniae strain K66-45	NZ_CP020901.1	5380605	52.5	8	Human sputum
75	MH_10	2980	36.6	TACTTTACCTTTTTGTACCATAAGTAAAGTAGCCATACCCACAAAGACCACCTCTTCTTCCACGGAATTTACCGGGTCGTGACTACGGTCCACCCCTACTTCTTCGTATATTTCTTCAACGAGGTTAAGAACTTCGATAACGACGATTTTTATTTCTACCATTCGGTACACATTCGATGTACCCGGGACTTCCACGTCCAGTGATACATTTCTACCAGGTGTTACCATAACTTATACGGTAGTACGTTCTTAAAAGTCTTCAAATGTCGAACGAAGCACTACAACGAGTATTCTCATTACCACTTTACAGTCTTTAGAAACTATTCACCTTAGTGTCGCATCATCTTCGTATAAATTCACTTTAGTGAAGTTTCCAAAACTTCGTTCTTCTACTAGAAT…	4	128	Lactobacillus acidophilus strain FSI4	NZ_CP010432.1	1991969	34.7	4	Yoghurt
76	MH_11	2980	40.9	TGAATATGCGACCGCTTAATTATAAATAAAACTATCGGAATGATTGGAATTTACGTTGTTGCAGTAGTAATTAATCATGATACTGTGACCCATGCCGCGTTAAATAAGAACGTGAGCGGACCAGGTAAAAGGTATATAATCACTATTGGAATGTTCGTAAATAAAAATACCATGACTGATATCAAATAAACTCAAACCGGGTACTTCTAGTAATTGGCTAAATTAATAGTAGTAGGTAACATTTCCCCTATTTTATACGTTCGACGACTTAATTATCGTGTTCAAGTTTCATACTGGCAGTAACGCCAACGGAACAACTATCCAAATCCACGCAATCCGTGTCGGTATCCAAAGCCTAACGATCCGCCATTTAAAGAGCTTCCGAGTCGAGCAGTTGGT…	4	1	Legionella pneumophila strain F4468	NZ_CP014759.1	3439438	38.3	3	Freshwater
77	MH_12	2980	37.7	TTCAGACCGTGAGATAATACGTGATCTTAACCTTTTTTACTGACTTTAATGACCATTCTTTTAGCTTTTCGAAATATAACAGCCACCACCTTCATTACATCGATACGATTTAGTTAATTGTCGATTTGAACGTCCCTATCTTCACAAACGCCCTGGAAGTCTTCGTTGTCGTTAACCTTTAAATCAACACGTTTACTAATTAGTCCCGCTTTAGCTTAGGTACGCACGCCCTTCTTTTTAGTAAGCTTTAAGTAAACTTTAACCGCTTAAAAGAACACCACTACACTCTAAGCTCCTTTATTTTCTTTCTAAATGATTCCATGAACTTAAATTAATCCTCCGAAAATTTTACCCTGTTCTTTGTCTTTAATTATTTGCTATAGTTCACCGCTTTCTTGC…	32768	4096	Listeria monocytogenes strain FW040025	NZ_CP011345.1	3018390	37.9	6	Contaminated food
78	MH_14	2980	63.6	CACCTTTCGGCTTCAGCTCCGGCGAGAACTTGCGAACGACCTCTTACGAGCTGACGTTCTCGGCTATCGTCGCCCCAGCTGCCGGCCGTTGTGCAGCATTTGGGGTGCGCCGGTGACCCGAATTCTTGGCGGCTCAGATGGGCGAGCGAGCTGTCTGTCAAGCACCCGGTCGTTGAGCCGCTTTCACTTACACGGCCACCCGGCTAGCAAGAACGGATTGTCTATGTCGGCAAACTGGCGCCGCTCTTACGGAAGCCGCTACCGTAGCGCGCAGACGCAACTCTGGTCGTAGGGTGCTAGCACCCCCAACCACTACATCGGCTATAGCTGGACTTGCCAGCCGTAGGACCAGTCGGCGTTGTCTAGGGTGCAAGCTGGTACGTGTGCCGTTAGGGCATT…	64	64	Mycobacterium tuberculosis H37Rv	NC_000962.3	4413362	65.5	1	Human sputum
79	MH_15	2980	53.5	ATTCCGCAAAGTTATTTTTAGACGCAGAGCGGCGTGACGGCGCTTGCAACGAGGTTTCGTAAGTTTGAGACTTACGCGAGTAAAAAAAGTCTGCCGTCTATTGGTAATTTGCGTTTCAAGACGGGTAAGCGTGGGCTTCGGTAGTCGCGGTCGTCGTCCGACCTGCCCGGCTGGTTTCCGGCATGAAGTTTTGGCACAAATACGCGGTTACGGTGGTTTAAGCGCGGGCCTAGCCGTTGTCGGCCCGTTGGGCGGAGCGACTGTTAGGGGTATGACGCGGGAAGAACGTTTCCAAAGTCGTTAAGGCCGTTTCAGAAGTTTAGGCACACAAGTAAGTTGCAAACGTCTAAGTCAAGCGCATAGCCGCAGCAATAGGGGTTTACGAAGTTTACGCGTGCG…	16384	1024	Neisseria gonorrhoeae FA 1090	NC_002946.2	2153922	52.7	4	Human genital tract
80	MH_16	2980	49.9	TGCCTGTTCTAGCACCTCTTCGAGCTTACAGAAGCTCTCCAGCCTGAGCCCATAGAGTTTGACCCTGTCTCGTCGTCATGTGAGAGGCCACCCCTTTTGGTTGCGCAGTTCGACCGACGTATAGACCCTGTTCGGTTTGGGCGTGGGTGCGAAAAGTAGAAGCTGCTTGGCTGATGCCCGAATGTATAGGTACTATAAGCATGGAACGACGTGCGTGACTCACGAGAATAGCTGTTTCCCGTAAGCCATCACCACCATCTCGTATTATACCTCTATTAGTTCTCACGGCTGACATAGTAGCTGAATCCGGGACTCCCACCTCCACGGCCACCAATAAACCAGCGTTGTCCATGCGGGCTTCTCCACTACGCTACGCTACGGAGGATATGCCCTTTCACC…	256	256	Porphyromonas gingivalis strain A7436	NZ_CP011995.1	2367029	48.4	4	Human oral cavity
81	MH_17	2980	50.7	TCGATACCGTAATTGATAAGAATATGCGACTTGCGGCTATTAAGAGTCCTACTTCTGCTGCTATGCCTTCTGTCATTACTGGTCGTTTAAAGTTAGTTATAATCATAAGGCAATCTACGGAAATACGGCAGTTGCATACGGTGGATGTTATACTTGAGGCGCTTTCTGCCGCTATGGTGCGTATGACAGCCAAATTTGCCTTGTCGCGACCGTGTCTTTTTAGAGAGTACCTCGCAAGTCCTTCCAATAAGGAGAGTTCTCTTTCGGTGGTCGCCATTACACTCGCGTTGGATATTGCCCTGCATACGCCTATAATTGCCGCCTATATCGATGCTATTAGTATACGCAGCGGACTTAATACCGCAAGTCCAGCCGCATGACAATGTAGCTTTACCGGAC…	8192	8192	Salmonella enterica strain LT2	NZ_CP014051.2	4857490	51.1	7	Human blood
82	MH_18	2980	52.7	CGCGAAAGTGGTGTGGTTATGGTGCGCGTAGGGGCTGCGATTAGTGTTATTTCCCGAACGGATTCTACTATAAACCGCGCAACTCGAGCGATTCTGCGCTTTGTAGCTTTAGCCGAAAATCGCAATTTAGTGACACGGTCTGGACTGGCCATATTTAGGGATAGAACGCAAGTAGGTGCAAGACTAACGGTAGTTGGTAGTTACTGAGTCCATTGGTTTTACCTATTTTGAAGCAAAGGCGAGGTGCCAAAATAGGAGAAGGACGTGGCATATTTCGAGCCAGTGTCCTTATCGCTATTCGCCGGGTTGCTCAAAAACGCCGGGCGACCATGAAACCGCTTAGCGTAGAAGGTGTAGCGATGCCATTAGCCGTGCAAGCTGTTAGTGAACGGCTTAGTC…	1	1	Shigella dysenteriae Sd197	CP000034.1	4369232	51.2	7	Human stool
83	MH_19	2980	68.9	GCGCGAGGCTGTAGCTGGACCAGACGATGCCCGGAGCGCCTATGCTCCGGCGCGTCCGCGACAAGCGGCTTGCCAGGAACTAGGCCGGGATGCTTCCGCTGTGGGAGTGGGCGGAGATGGAGGCCGCCCGGTTCATGTACCGGCCGTCGAGGAAGCTGCGCGACTACGTCGTCCTCAGAGCGTGCAAGGTCCCCGACTGGTGGTTCCGGCCGCGCGTGTAGTTGACGCTCGGGGAGGCGCGACTGCCGCTGGCGTGGGACCGGCGCCACCAGCGGGTTCTCCAGCCGCGCTAGTCGCACGACCGGGCCCACTGGCTGGTGTGGCTCCCGGACCGCTGCGGCCGGCACATGCCCTAGTGCCACCTGTGGCAGTAGCCGAGGTGCTAGCTGCTTCGCCGGT…	8192	32768	Streptomyces albulus strain NK660	CP007574.1	9360281	72.2	7	Soil
84	MH_20	2980	50.6	CTTAAACCTGGCTCGGGTTTCGCTGTCACCATGCGTTCGATCAGAAGCCCCTCAAAGGCAACTACTGAGATCCTTCCACAACAGAGGCCGTCAGTCAAACCCCAAAGGCCTTATACCGAGAAAAAGCCTATGCAGTGTACTTGGGGATCAGGCCGCTTCTCGCTTTAGGCTTAACAGTTCCCAGTGGATACGGCACACGGccagaggtgaagagaaggcgaagaacgCTTTGGAGTTGCTCAGAGTCTGAAGGTTCACAACTTCAAGCACTACGGGGTACACGCGTGCGAAATCCTAGTTGAGTTAGTTAGAACGACATTCTCCTTCCACAGCGATGCCACGAAGCTGCATAGAACAACACACACGCAGCGACACGGTGCATATCAGTTCCGGTACCTG…	2	4	Toxoplasma gondii ME49	NC_031480.1	62999296	52	0	Rodent
85	MH_21	2980	48.9	GACTTAACGTCACATCTACTCTGAGACGAACCGCCTCAATAATAAGCTCGGCCTCTGAATCAGTAGCTATTGAGTCGTGCGCCTGCAAACTTCGCAGACTCGCTACGTAACGTCAGAACTACCCCTAACCTCGTACGTTGAATTAAGGTGCCTTTAATCGCTAGACTAGTTTGTTGCATAACTTAGAAAGTTGCAACAATCACTTCGAGCGTTGCTTCCATGATAGCATAGCCATTCGCTGCCATAGTAAGCATAAGTGCCGGAACGTCTACAATACGTTCCACTTTACTAACTTAATGGCCCGTTGGCAATACGTGACCGTGACTTGGAACTCGCACTGAGCCAGCCACGCCATCATTACCCAGGTATGCGCCTAGACGCACTTCCGTACTTTCATTG…	16	16	Vibrio cholerae strain A1552	CP024867.1	3015093	47.7	9	Human stool
86	MH_22	2980	47.9	ACCTATATCTATATTTTCGGATACTTAGATGTAGTAGACTGACTAACCGATAATCGGGGCGTTATAGAACCAACCGACACCCTACCAAAAAATGACTGCAACACCTAAAGGCGGACATGCCACCACCGACGGTGCAATAACCCTAAAAACGACCGGCGCCGGTCTCTGTCACTCAATTTCCGGAACTTTCCGAAACGATAACCGATGTCACGGAATAAGGCTTTATGAGGAGACGACTAGGTTAATAAGAAAACCATGAAACGACGGTCGGTTAAGGACGGTCGAAGAACCTAGGGAACCGAGTTATGAGGGGTACTTTAATGCGAACGGCCTAATTGAGACCGGACCGGGAGAAAACTCAAAAATCGGCCAAAACAGCCCAACTGTGAGATAAGGTGG…	2048	64	Yersinia pestis strain 195/P	CP019708.1	4655691	47.6	6	Flea
